# Supplementary material for: Traditional paddy field‐supported bird diversity ignored by forest‐focused protection of ecosystems in tropical China
Source: Ecol Evol. 2024 May 16;14(5):e11408. doi: 10.1002/ece3.11408 (PMC11099774; doi:10.1002/ece3.11408)
Supplement: Supplementary file 1 — Data S1. [file ECE3-14-e11408-s001.zip]

Archive with 2 entries (2 files):
- supplementary.xlsx
- survey data.xlsx
