# Supplementary material for: Traditional paddy field‐supported bird diversity ignored by forest‐focused protection of ecosystems in tropical China
Source: Ecol Evol. 2024 May 16;14(5):e11408. doi: 10.1002/ece3.11408 (PMC11099774; doi:10.1002/ece3.11408)
Supplement: Supplementary file 1 — Data S1. [file ECE3-14-e11408-s001.zip › supplementary.xlsx]

## Sheet: Sheet1
Table S1.Transects information
Habitat	Transect number	Length(m)	Survey date	Survey time	Surveyor
Paddy field	Paddy No.1	1763	2020-04-29	16:30-18:22	Jiabin Li
Paddy field	Paddy No.1	1763	2020-07-30	17:42-18:55	Jiabin Li
Paddy field	Paddy No.2	2678	2020-05-01	16:39-19:09	Jiabin Li
Paddy field	Paddy No.2	2678	2020-08-05	15:14-18:21	Jiabin Li
Paddy field	Paddy No.3	2491	2020-05-01	08:16-11:11	Jiabin Li
Paddy field	Paddy No.3	2491	2020-08-02	16:52-19:15	Jiabin Li
Paddy field	Paddy No.4	2562	2020-05-02	08:13-10:18	Jiabin Li
Paddy field	Paddy No.4	2562	2020-10-19	07:54-10:10	Mingxia Zhang,Jiabin Li
Forest	Forest No.1	2530	2014-06-10	08:12-10;47	Mingxia Zhang，Charlotte Chan
Forest	Forest No.1	2530	2017-03-25	08:34-10:50	Mingxia Zhang，Qiaoyan Wang
Forest	Forest No.2	1764	2018-05-14	07:05-09:10	Mingxia Zhang,Qiaoyan Wang
Forest	Forest No.2	1764	2019-12-27	08:02-09:43	Mingxia Zhang
Forest	Forest No.3	1827	2018-11-27	07:45-10:01	Mingxia Zhang
Forest	Forest No.3	1827	2018-08-25	15:00-16:47	Mingxia Zhang
Forest	Forest No.4	1913	2018-07-10	08:10-10:25	Mingxia Zhang, Salindra
Forest	Forest No.4	1913	2018-11-25	08:30-10:45	Mingxia Zhang, Salindra

## Sheet: Sheet2
Table S2. The conservation and ecological traits information of bird species detected in different habitat type in Xishuangbanna, China.
Scientific Name	English Name	Protection status	IUCN	Habitat	Ecological Traits
					Functional Guild	Main Habitat	Primary Lifestyle	Trophic Niche
Accipiter badius	Shikra	Ⅱ	LC	forest	Carnivore	Shrubland	Insessorial	Vertivore
Aegithina lafresnayei	Great Iora	Ⅱ	LC	forest	Omnivore	Forest	Insessorial	Invertivore
Amaurornis phoenicurus	White-breasted Waterhen	Ⅱ	LC	paddy field	Omnivore	Wetland	Terrestrial	Aquatic predator
Ardeola bacchus	Chinese Pond Heron	Ⅱ	LC	paddy field	Carnivore	Wetland	Terrestrial	Aquatic predator
Centropus bengalensis	Lesser Coucal	Ⅱ	LC	paddy field	Insectivores	Grassland	Terrestrial	Invertivore
Circus melanoleucos	Pied Harrier	Ⅱ	LC	paddy field	Carnivore	Grassland	Aerial	Vertivore
Circus spilonotus	Eastern Marsh Harrier	Ⅱ	LC	paddy field	Carnivore	Wetland	Aerial	Vertivore
Corvus macrorhynchos	Large-billed Crow	Ⅱ	LC	paddy field	Omnivore	Woodland	Generalist	Omnivore
Dicrurus remifer	Lesser Racket-tailed Drongo	Ⅱ	LC	forest	Insectivores	Forest	Insessorial	Invertivore
Elanus caeruleus	Black-winged Kite	Ⅱ	LC	paddy field	Carnivore	Grassland	Aerial	Vertivore
Falco subbuteo	Eurasian Hobby	Ⅱ	LC	paddy field	Insectivores	Woodland	Aerial	Invertivore
Falco tinnunculus	Common Kestrel	Ⅱ	LC	paddy field	Carnivore	Shrubland	Aerial	Vertivore
Halcyon smyrnensis	White-throated Kingfisher	Ⅱ	LC	paddy field	Carnivore	Human Modified	Insessorial	Omnivore
Harpactes erythrocephalus	Red-headed Trogon	Ⅱ	LC	forest	Insectivores	Forest	Insessorial	Invertivore
Hydrornis cyaneus	Blue Pitta	Ⅱ	LC	forest	Insectivores	Forest	Terrestrial	Invertivore
Lonchura punctulata	Scaly-breasted Munia	Ⅱ	LC	paddy field	Granivore	Grassland	Generalist	Granivore
Niltava vivida	Vivid Niltava	Ⅱ	LC	forest	Insectivores	Forest	Insessorial	Invertivore
Picumnus innominatus	Speckled Piculet	Ⅱ	LC	forest	Insectivores	Forest	Insessorial	Invertivore
Psarisomus dalhousiae	Long-tailed Broadbill	Ⅱ	LC	forest	Insectivores	Forest	Insessorial	Invertivore
Serilophus lunatus	Silver-breasted Broadbill	Ⅱ	LC	forest	Insectivores	Forest	Insessorial	Invertivore
Strix leptogrammica	Brown Wood Owl	Ⅱ	LC	forest	Carnivore	Forest	Insessorial	Vertivore
Treron curvirostra	Thick-billed Green Pigeon	Ⅱ	LC	forest	Frugivore	Forest	Insessorial	Frugivore
Zosterops erythropleurus	Chestnut-flanked White-eye	Ⅱ	LC	forest	Insectivores	Forest	Insessorial	Invertivore
Emberiza aureola	Yellow-breasted Bunting	Ⅰ	CR	paddy field	Omnivore	Shrubland	Generalist	Omnivore
Polyplectron bicalcaratum	Grey Peacock Pheasant	Ⅰ	LC	forest	Omnivore	Forest	Terrestrial	Omnivore
Rostratula benghalensis	Greater Painted Snipe	Ⅰ	LC	paddy field	Omnivore	Wetland	Terrestrial	Aquatic predator
Abroscopus albogularis	Rufous-faced Warbler		LC	forest	Insectivores	Forest	Insessorial	Invertivore
Abroscopus superciliaris	Yellow-bellied Warbler		LC	forest	Insectivores	Shrubland	Insessorial	Invertivore
Aegithalos concinnus	Black-throated Bushtit		LC	forest	Insectivores	Forest	Insessorial	Invertivore
Aegithina tiphia	Common Iora		LC	forest	Insectivores	Forest	Insessorial	Invertivore
Aethopyga saturata	Black-throated Sunbird		LC	forest	Nectivores	Forest	Insessorial	Nectarivore
Aethopyga siparaja	Crimson Sunbird		LC	forest	Nectivores	Forest	Insessorial	Nectarivore
Alcippe poioicephala	Brown-cheeked Fulvetta		LC	forest	Insectivores	Forest	Insessorial	Invertivore
Alophoixus pallidus	Puff-throated Bulbul		LC	forest	Omnivore	Forest	Insessorial	Frugivore
Amandava amandava	Red Avadavat		LC	paddy field	Granivore	Shrubland	Generalist	Granivore
Anastomus oscitans	Asian Open-bill Stork		LC	paddy field	Carnivore	Wetland	Terrestrial	Aquatic predator
Anthus rufulus	Paddyfield Pipit		LC	paddy field	Insectivores	Grassland	Terrestrial	Invertivore
Apus nipalensis	House Swift		LC	paddy field	Insectivores	Human Modified	Aerial	Invertivore
Arachnothera magna	Streaked Spiderhunter		LC	forest	Omnivore	Forest	Insessorial	Omnivore
Ardea intermedia	Intermediate Egret		LC	paddy field	Carnivore	Wetland	Terrestrial	Aquatic predator
Ardea purpurea	Purple Heron		LC	paddy field	Carnivore	Wetland	Terrestrial	Aquatic predator
Blythipicus pyrrhotis	Bay Woodpecker		LC	forest	Insectivores	Forest	Insessorial	Invertivore
Bubulcus ibis	Cattle Egret		LC	paddy field	Carnivore	Human Modified	Terrestrial	Omnivore
Cacomantis merulinus	Plaintive Cuckoo		LC	forest	Insectivores	Woodland	Insessorial	Invertivore
Cecropis striolata	Striated Swallow		LC	paddy field	Insectivores	Grassland	Aerial	Invertivore
Centropus sinensis	Greater Coucal		LC	paddy field	Carnivore	Woodland	Terrestrial	Vertivore
Chalcoparia singalensis	Ruby-cheeked Sunbird		LC	forest	Nectivores	Forest	Insessorial	Invertivore
Charadrius dubius	Little Ringed Plover		LC	paddy field	Insectivores	Wetland	Terrestrial	Aquatic predator
Chloropsis cochinchinensis	Blue-winged Leafbird		LC	forest	Omnivore	Forest	Insessorial	Omnivore
Chloropsis hardwickii	Orange-bellied Leafbird		LC	forest	Omnivore	Shrubland	Insessorial	Omnivore
Chrysophlegma flavinucha	Greater Yellownape Woodpecker		LC	forest	Insectivores	Forest	Insessorial	Invertivore
Circus cyaneus	Hen Harrier		LC	paddy field	Carnivore	Grassland	Aerial	Vertivore
Cisticola juncidis	Zitting Cisticola		LC	paddy field	Insectivores	Grassland	Generalist	Invertivore
Copsychus saularis	Oriental Magpie Robin		LC	paddy field	Insectivores	Woodland	Terrestrial	Invertivore
Cuculus micropterus	Indian Cuckoo		LC	forest	Insectivores	Forest	Insessorial	Invertivore
Culicicapa ceylonensis	Grey-headed Canary Flycatcher		LC	forest	Insectivores	Woodland	Insessorial	Invertivore
Cyanoderma chrysaeum	Golden Babbler		LC	forest	Insectivores	Shrubland	Insessorial	Invertivore
Cyornis banyumas	Hill Blue Flycatcher		LC	forest	Insectivores	Forest	Insessorial	Invertivore
Dicaeum concolor	Plain Flowerpecker		LC	forest	Omnivore	Forest	Insessorial	Omnivore
Dicrurus aeneus	Bronzed Drongo		LC	forest	Insectivores	Forest	Insessorial	Invertivore
Dicrurus leucophaeus	Ashy Drongo		LC	forest	Insectivores	Forest	Insessorial	Invertivore
Dicrurus macrocercus	Black Drongo		LC	both	Insectivores	Shrubland	Insessorial	Invertivore
Dicrurus paradiseus	Greater Racket-tailed Drongo		LC	forest	Insectivores	Forest	Insessorial	Invertivore
Egretta garzetta	Little Egret		LC	paddy field	Carnivore	Wetland	Terrestrial	Aquatic predator
Emberiza fucata	Chestnut-eared Bunting		LC	paddy field	Granivore	Shrubland	Terrestrial	Granivore
Erpornis zantholeuca	White-bellied Erpornis		LC	forest	Omnivore	Forest	Insessorial	Invertivore
Gallinula chloropus	Common Moorhen		LC	paddy field	Omnivore	Wetland	Terrestrial	Omnivore
Gampsorhynchus torquatus	Collared Babbler		LC	forest	Insectivores	Forest	Insessorial	Invertivore
Garrulax leucolophus	White-crested Laughingthrush		LC	forest	Insectivores	Forest	Terrestrial	Invertivore
Garrulax strepitans	White-necked Laughingthrush		LC	forest	Insectivores	Forest	Terrestrial	Invertivore
Glaucidium cuculoides	Asian Barred Owlet		LC	forest	Insectivores	Forest	Insessorial	Invertivore
Harpactes oreskios	Orange-breasted Trogon		LC	forest	Insectivores	Forest	Insessorial	Invertivore
Hemipus picatus	Bar-winged Flycatcher Shrike		LC	forest	Insectivores	Shrubland	Insessorial	Invertivore
Hemixos flavala	Ashy Bulbul		LC	forest	Omnivore	Forest	Insessorial	Omnivore
Heterophasia desgodinsi	Black-headed Sibia		LC	forest	Omnivore	Forest	Insessorial	Invertivore
Hirundo rustica	Barn Swallow		LC	paddy field	Insectivores	Human Modified	Aerial	Invertivore
Hydrornis phayrei	Eared Pitta		LC	forest	Insectivores	Forest	Terrestrial	Invertivore
Hypothymis azurea	Black-naped Monarch		LC	forest	Insectivores	Forest	Insessorial	Invertivore
Hypsipetes leucocephalus	Black Bulbul		LC	forest	Frugivore	Forest	Insessorial	Frugivore
Iole propinqua	Grey-eyed Bulbul		LC	forest	Omnivore	Forest	Insessorial	Omnivore
Ixobrychus cinnamomeus	Cinnamon Bittern		LC	paddy field	Carnivore	Human Modified	Terrestrial	Aquatic predator
Ixos mcclellandii	Mountain Bulbul		LC	forest	Insectivores	Woodland	Insessorial	Omnivore
Kittacincla malabarica	White-rumped Shama		LC	forest	Insectivores	Forest	Insessorial	Invertivore
Lanius cristatus	Brown Shrike		LC	paddy field	Insectivores	Shrubland	Insessorial	Invertivore
Lanius schach	Long-tailed Shrike		LC	both	Carnivore	Shrubland	Insessorial	Invertivore
Larvivora cyane	Siberian Blue Robin		LC	paddy field	Insectivores	Forest	Generalist	Invertivore
Lewinia striata	Slaty-breasted Banded Rail		LC	paddy field	Omnivore	Wetland	Terrestrial	Omnivore
Machlolophus spilonotus	Yellow-cheeked Tit		LC	forest	Insectivores	Forest	Insessorial	Invertivore
Melanochlora sultanea	Sultan Tit		LC	forest	Insectivores	Forest	Insessorial	Invertivore
Micropternus brachyurus	Rufous Woodpecker		LC	forest	Insectivores	Forest	Insessorial	Invertivore
Mixornis gularis	Striped Tit-Babbler		LC	both	Insectivores	Forest	Insessorial	Invertivore
Motacilla tschutschensis	Eastern Yellow Wagtail		LC	paddy field	Insectivores	Grassland	Terrestrial	Invertivore
Nyctyornis athertoni	Blue-bearded Bee-eater		LC	forest	Insectivores	Forest	Insessorial	Invertivore
Oriolus traillii	Maroon Oriole		LC	forest	Insectivores	Forest	Insessorial	Omnivore
Orthotomus atrogularis	Dark-necked Tailorbird		LC	forest	Insectivores	Forest	Insessorial	Invertivore
Orthotomus sutorius	Common Tailorbird		LC	both	Insectivores	Shrubland	Insessorial	Invertivore
Passer montanus	Eurasian Tree Sparrow		LC	paddy field	Insectivores	Woodland	Terrestrial	Granivore
Pellorneum ruficeps	Puff-throated Babbler		LC	forest	Insectivores	Shrubland	Terrestrial	Invertivore
Pellorneum tickelli	Buff-breasted Babble		LC	forest	Insectivores	Forest	Terrestrial	Invertivore
Pericrocotus brevirostris	Short-billed Minivet		LC	forest	Insectivores	Woodland	Insessorial	Invertivore
Pericrocotus flammeus	Scarlet Minivet		LC	forest	Insectivores	Forest	Insessorial	Invertivore
Pericrocotus roseus	Rosy Minivet		LC	forest	Insectivores	Forest	Insessorial	Invertivore
Pericrocotus solaris	Grey-chinned Minivet		LC	forest	Insectivores	Forest	Insessorial	Invertivore
Phaenicophaeus tristis	Green-billed Malkoha		LC	forest	Insectivores	Forest	Insessorial	Invertivore
Phylloscopus borealis	Arctic Warbler		LC	forest	Insectivores	Forest	Insessorial	Invertivore
Phylloscopus claudiae	Claudia's Leaf Warbler		LC	forest	Insectivores	Forest	Insessorial	Invertivore
Phylloscopus fuscatus	Dusky Warbler		LC	paddy field	Insectivores	Wetland	Insessorial	Invertivore
Phylloscopus inornatus	Yellow-browed Warbler		LC	forest	Insectivores	Woodland	Insessorial	Invertivore
Phylloscopus ogilviegranti	Kloss's Leaf Warbler		LC	forest	Insectivores	Forest	Insessorial	Invertivore
Phylloscopus tephrocephalus	Gray-crowned Warbler		LC	forest	Insectivores	Forest	Insessorial	Invertivore
Phylloscopus trochiloides	Greenish Warbler		LC	forest	Insectivores	Forest	Insessorial	Invertivore
Plegadis falcinellus	Glossy Ibis		LC	paddy field	Carnivore	Wetland	Terrestrial	Aquatic predator
Pomatorhinus ruficollis	Streak-breasted Scimitar Babbler		LC	forest	Insectivores	Forest	Generalist	Invertivore
Prinia flaviventris	Yellow-bellied Prinia		LC	paddy field	Insectivores	Shrubland	Insessorial	Invertivore
Prinia hodgsonii	Grey-breasted Prinia		LC	paddy field	Insectivores	Shrubland	Insessorial	Invertivore
Prinia inornata	Plain Prinia		LC	paddy field	Insectivores	Shrubland	Generalist	Invertivore
Psilopogon asiaticus	Blue-throated Barbet		LC	forest	Frugivore	Forest	Insessorial	Frugivore
Psilopogon duvaucelii	Blue-eared Barbet		LC	forest	Frugivore	Forest	Insessorial	Frugivore
Psilopogon franklinii	Golden-throated Barbet		LC	forest	Frugivore	Forest	Insessorial	Frugivore
Psilopogon virens	Great Barbet		LC	forest	Frugivore	Forest	Insessorial	Frugivore
Pterorhinus pectoralis	Greater Necklaced Laughingthrush		LC	forest	Insectivores	Forest	Terrestrial	Invertivore
Pteruthius aeralatus	Blyth's Shrike Babbler		LC	forest	Omnivore	Forest	Insessorial	Invertivore
Pycnonotus aurigaster	Sooty-headed Bulbul		LC	both	Frugivore	Shrubland	Insessorial	Omnivore
Pycnonotus flavescens	Flavescent Bulbul		LC	forest	Frugivore	Forest	Insessorial	Omnivore
Pycnonotus jocosus	Red-whiskered Bulbul		LC	forest	Frugivore	Shrubland	Insessorial	Omnivore
Rhipidura albicollis	White-throated Fantail		LC	forest	Insectivores	Forest	Insessorial	Invertivore
Rubigula flaviventris	Black-crested Bulbul		LC	forest	Frugivore	Forest	Insessorial	Frugivore
Sasia ochracea	White-browed Piculet		LC	forest	Insectivores	Forest	Insessorial	Invertivore
Saxicola caprata	Pied Bushchat		LC	paddy field	Insectivores	Shrubland	Insessorial	Invertivore
Saxicola maurus	Siberian Stonechat		LC	paddy field	Insectivores	Shrubland	Insessorial	Invertivore
Seicercus valentini	Bianchi's Warbler		LC	forest	Insectivores	Forest	Insessorial	Invertivore
Sitta cinnamoventris	Chestnut-bellied Nuthatch		LC	forest	Insectivores	Forest	Insessorial	Invertivore
Sitta frontalis	Velvet-fronted Nuthatch		LC	forest	Insectivores	Forest	Insessorial	Invertivore
Stachyris nigriceps	Grey-throated Babbler		LC	forest	Insectivores	Shrubland	Insessorial	Invertivore
Staphida castaniceps	Striated Yuhina		LC	forest	Insectivores	Forest	Insessorial	Invertivore
Streptopelia chinensis	Spotted Dove		LC	paddy field	Frugivore	Woodland	Terrestrial	Granivore
Streptopelia tranquebarica	Red Turtle Dove		LC	paddy field	Frugivore	Woodland	Terrestrial	Granivore
Surniculus lugubris	Drongo Cuckoo		LC	forest	Insectivores	Forest	Insessorial	Invertivore
Tephrodornis virgatus	Large Woodshrike		LC	forest	Insectivores	Forest	Insessorial	Invertivore
Terpsiphone incei	Amur Paradise-Flycatcher		LC	forest	Insectivores	Woodland	Insessorial	Invertivore
Tringa glareola	Wood Sandpiper		LC	paddy field	Insectivores	Wetland	Terrestrial	Aquatic predator
Tringa ochropus	Green Sandpiper		LC	paddy field	Insectivores	Wetland	Terrestrial	Aquatic predator
Turdus dissimilis	Black-breasted Thrush		LC	forest	Omnivore	Forest	Generalist	Invertivore
Vanellus cinereus	Grey-headed Lapwing		LC	paddy field	Omnivore	Wetland	Terrestrial	Aquatic predator
Vanellus indicus	Red-wattled Lapwing		LC	paddy field	Insectivores	Wetland	Terrestrial	Invertivore
Zapornia fusca	Ruddy-breasted Crake		LC	paddy field	Omnivore	Wetland	Terrestrial	Aquatic predator
Zosterops japonicus	Japanese White-eye		LC	forest	Omnivore	Forest	Insessorial	Omnivore
Zosterops palpebrosus	Oriental White-eye		LC	forest	Omnivore	Forest	Insessorial	Omnivore
