# Supplementary material for: Traditional paddy field‐supported bird diversity ignored by forest‐focused protection of ecosystems in tropical China
Source: Ecol Evol. 2024 May 16;14(5):e11408. doi: 10.1002/ece3.11408 (PMC11099774; doi:10.1002/ece3.11408)
Supplement: Supplementary file 1 — Data S1. [file ECE3-14-e11408-s001.zip › survey data.xlsx]

## Sheet: Transects information
Transect number	Latin name	Number of species	Survey date
Forest No.1	Picumnus innominatus	1	2014-06-10
Forest No.1	Micropternus brachyurus	1	2014-06-10
Forest No.1	Orthotomus sutorius	4	2014-06-10
Forest No.1	Cuculus micropterus	2	2014-06-10
Forest No.1	Cyanoderma chrysaeum	2	2014-06-10
Forest No.1	Chrysophlegma flavinucha	1	2014-06-10
Forest No.1	Iole propinqua	1	2014-06-10
Forest No.1	Rubigula flaviventris	1	2014-06-10
Forest No.1	Psarisomus dalhousiae	2	2014-06-10
Forest No.1	Dicaeum concolor	1	2014-06-10
Forest No.1	Staphida castaniceps	1	2014-06-10
Forest No.1	Psilopogon asiaticus	2	2014-06-10
Forest No.1	Alophoixus pallidus	2	2014-06-10
Forest No.1	Mixornis gularis	3	2014-06-10
Forest No.1	Polyplectron bicalcaratum	2	2014-06-10
Forest No.1	Blythipicus pyrrhotis	1	2014-06-10
Forest No.1	Psilopogon virens	2	2014-06-10
Forest No.1	Cuculus micropterus	2	2014-06-10
Forest No.1	Hemixos flavala	2	2014-06-10
Forest No.1	Dicrurus leucophaeus	1	2014-06-10
Forest No.1	Terpsiphone incei	3	2014-06-10
Forest No.1	Abroscopus superciliaris	4	2014-06-10
Forest No.1	Harpactes erythrocephalus	1	2014-06-10
Forest No.1	Dicrurus remifer	1	2014-06-10
Forest No.1	Accipiter badius	1	2014-06-10
Forest No.1	Sitta frontalis	1	2014-06-10
Forest No.1	Erpornis zantholeuca	1	2014-06-10
Forest No.1	Staphida castaniceps	1	2014-06-10
Forest No.1	Garrulax leucolophus	3	2014-06-10
Forest No.1	Glaucidium cuculoides	1	2014-06-10
Forest No.1	Oriolus traillii	2	2017-03-25
Forest No.1	Harpactes erythrocephalus	1	2017-03-25
Forest No.1	Serilophus lunatus	1	2017-03-25
Forest No.1	Serilophus lunatus	1	2017-03-25
Forest No.1	Phylloscopus ogilviegranti	3	2017-03-25
Forest No.1	Phylloscopus ogilviegranti	2	2017-03-25
Forest No.1	Alcippe poioicephala	2	2017-03-25
Forest No.1	Pericrocotus flammeus	5	2017-03-25
Forest No.1	Oriolus traillii	1	2017-03-25
Forest No.1	Stachyris nigriceps	1	2017-03-25
Forest No.1	Stachyris nigriceps	1	2017-03-25
Forest No.1	Psilopogon duvaucelii	3	2017-03-25
Forest No.1	Hydrornis phayrei	1	2017-03-25
Forest No.1	Tephrodornis virgatus	3	2017-03-25
Forest No.1	Psilopogon franklinii	2	2017-03-25
Forest No.1	Psilopogon asiaticus	5	2017-03-25
Forest No.1	Seicercus valentini	6	2017-03-25
Forest No.1	Alcippe poioicephala	5	2017-03-25
Forest No.1	Blythipicus pyrrhotis	2	2017-03-25
Forest No.1	Oriolus traillii	1	2017-03-25
Forest No.1	Abroscopus albogularis	1	2017-03-25
Forest No.1	Garrulax strepitans	5	2017-03-25
Forest No.1	Gampsorhynchus torquatus	4	2017-03-25
Forest No.1	Hydrornis cyaneus	1	2017-03-25
Forest No.1	Pterorhinus pectoralis	4	2017-03-25
Forest No.1	Dicrurus paradiseus	2	2017-03-25
Forest No.1	Pellorneum ruficeps	4	2017-03-25
Forest No.1	Polyplectron bicalcaratum	1	2017-03-25
Forest No.1	Strix leptogrammica	1	2017-03-25
Forest No.1	Treron curvirostra	1	2017-03-25
Forest No.1	Surniculus lugubris	2	2017-03-25
Forest No.1	Culicicapa ceylonensis	3	2017-03-25
Forest No.1	Aegithina lafresnayei	1	2017-03-25
Forest No.1	Phaenicophaeus tristis	1	2017-03-25
Forest No.2	Culicicapa ceylonensis	3	2018-05-14
Forest No.2	Hypsipetes leucocephalus	1	2018-05-14
Forest No.2	Zosterops palpebrosus	1	2018-05-14
Forest No.2	Hypsipetes leucocephalus	1	2018-05-14
Forest No.2	Hypsipetes leucocephalus	1	2018-05-14
Forest No.2	Pteruthius aeralatus	1	2018-05-14
Forest No.2	Pycnonotus jocosus	3	2018-05-14
Forest No.2	Pycnonotus melanicterus	1	2018-05-14
Forest No.2	Dicrurus macrocercus	3	2018-05-14
Forest No.2	Erpornis zantholeuca	1	2018-05-14
Forest No.2	Pycnonotus melanicterus	2	2018-05-14
Forest No.2	Sasia ochracea	1	2018-05-14
Forest No.2	Pericrocotus brevirostris	1	2018-05-14
Forest No.2	Psilopogon asiaticus	1	2018-05-14
Forest No.2	Pycnonotus flavescens	1	2018-05-14
Forest No.2	Pteruthius aeralatus	1	2018-05-14
Forest No.2	Nyctyornis athertoni	4	2018-05-14
Forest No.2	Pycnonotus melanicterus	2	2018-05-14
Forest No.2	Psilopogon asiaticus	1	2018-05-14
Forest No.2	Psilopogon asiaticus	2	2018-05-14
Forest No.2	Pycnonotus melanicterus	2	2018-05-14
Forest No.2	Zosterops erythropleurus	20	2019-12-27
Forest No.2	Zosterops palpebrosus	20	2019-12-27
Forest No.2	Heterophasia desgodinsi	1	2019-12-27
Forest No.2	Pycnonotus jocosus	10	2019-12-27
Forest No.2	Pycnonotus aurigaster	5	2019-12-27
Forest No.2	Machlolophus spilonotus	3	2019-12-27
Forest No.2	Phylloscopus claudiae	5	2019-12-27
Forest No.2	Aegithalos concinnus	5	2019-12-27
Forest No.2	Dicrurus leucophaeus	1	2019-12-27
Forest No.2	Lanius schach	2	2019-12-27
Forest No.3	Culicicapa ceylonensis	1	2018-08-25
Forest No.3	Phaenicophaeus tristis	1	2018-08-25
Forest No.3	Psilopogon virens	2	2018-08-25
Forest No.3	Psilopogon asiaticus	1	2018-08-25
Forest No.3	Cacomantis merulinus	1	2018-08-25
Forest No.3	Culicicapa ceylonensis	1	2018-08-25
Forest No.3	Culicicapa ceylonensis	1	2018-08-25
Forest No.3	Chloropsis cochinchinensis	1	2018-08-25
Forest No.3	Zosterops japonicus	3	2018-08-25
Forest No.3	Arachnothera magna	1	2018-08-25
Forest No.3	Iole propinqua	2	2018-08-25
Forest No.3	Harpactes erythrocephalus	1	2018-08-25
Forest No.3	Abroscopus superciliaris	1	2018-08-25
Forest No.3	Culicicapa ceylonensis	1	2018-08-25
Forest No.3	Chloropsis hardwickii	5	2018-11-27
Forest No.3	Psilopogon virens	3	2018-11-27
Forest No.3	Iole propinqua	3	2018-11-27
Forest No.3	Alcippe poioicephala	1	2018-11-27
Forest No.3	Psilopogon virens	1	2018-11-27
Forest No.3	Oriolus traillii	1	2018-11-27
Forest No.3	Chloropsis cochinchinensis	5	2018-11-27
Forest No.3	Tephrodornis virgatus	5	2018-11-27
Forest No.3	Oriolus traillii	1	2018-11-27
Forest No.3	Psilopogon asiaticus	1	2018-11-27
Forest No.3	Pycnonotus melanicterus	4	2018-11-27
Forest No.3	Sitta castanea	1	2018-11-27
Forest No.3	Iole propinqua	2	2018-11-27
Forest No.3	Serilophus lunatus	1	2018-11-27
Forest No.3	Iole propinqua	3	2018-11-27
Forest No.3	Melanochlora sultanea	4	2018-11-27
Forest No.3	Pericrocotus brevirostris	2	2018-11-27
Forest No.3	Psilopogon asiaticus	1	2018-11-27
Forest No.3	Niltava vivida	1	2018-11-27
Forest No.3	Rhipidura albicollis	1	2018-11-27
Forest No.3	Phylloscopus inornatus	1	2018-11-27
Forest No.3	Tephrodornis virgatus	4	2018-11-27
Forest No.3	Hemipus picatus	4	2018-11-27
Forest No.3	Abroscopus superciliaris	2	2018-11-27
Forest No.3	Rhipidura albicollis	1	2018-11-27
Forest No.3	Alcippe poioicephala	5	2018-11-27
Forest No.3	Phaenicophaeus tristis	1	2018-11-27
Forest No.3	Pycnonotus jocosus	1	2018-11-27
Forest No.3	Iole propinqua	1	2018-11-27
Forest No.3	Kittacincla malabarica	1	2018-11-27
Forest No.3	Psilopogon virens	4	2018-11-27
Forest No.4	Kittacincla malabarica	1	2018-07-10
Forest No.4	Alophoixus pallidus	1	2018-07-10
Forest No.4	Psilopogon asiaticus	1	2018-07-10
Forest No.4	Alophoixus pallidus	1	2018-07-10
Forest No.4	Iole propinqua	1	2018-07-10
Forest No.4	Aethopyga saturata	1	2018-07-10
Forest No.4	Pycnonotus melanicterus	1	2018-07-10
Forest No.4	Dicrurus aeneus	1	2018-07-10
Forest No.4	Aegithina lafresnayei	1	2018-07-10
Forest No.4	Orthotomus sutorius	1	2018-07-10
Forest No.4	Psilopogon asiaticus	1	2018-07-10
Forest No.4	Cyornis banyumas	1	2018-07-10
Forest No.4	Trichastoma tickelli	1	2018-07-10
Forest No.4	Orthotomus atrogularis	1	2018-07-10
Forest No.4	Pellorneum ruficeps	1	2018-07-10
Forest No.4	Mixornis gularis	2	2018-07-10
Forest No.4	Orthotomus atrogularis	1	2018-07-10
Forest No.4	Pycnonotus melanicterus	2	2018-07-10
Forest No.4	Dicaeum concolor	1	2018-07-10
Forest No.4	Serilophus lunatus	1	2018-07-10
Forest No.4	Pellorneum ruficeps	1	2018-07-10
Forest No.4	Harpactes oreskios	2	2018-07-10
Forest No.4	Psilopogon asiaticus	1	2018-07-10
Forest No.4	Orthotomus sutorius	1	2018-07-10
Forest No.4	Hypothymis azurea	1	2018-07-10
Forest No.4	Aegithina tiphia	1	2018-07-10
Forest No.4	Zosterops palpebrosus	1	2018-07-10
Forest No.4	Orthotomus atrogularis	1	2018-07-10
Forest No.4	Dicaeum concolor	1	2018-07-10
Forest No.4	Pycnonotus melanicterus	3	2018-07-10
Forest No.4	Psilopogon virens	1	2018-07-10
Forest No.4	Chloropsis cochinchinensis	1	2018-07-10
Forest No.4	Dicrurus aeneus	1	2018-07-10
Forest No.4	Iole propinqua	2	2018-07-10
Forest No.4	Orthotomus atrogularis	1	2018-07-10
Forest No.4	Orthotomus atrogularis	1	2018-07-10
Forest No.4	Pycnonotus melanicterus	1	2018-07-10
Forest No.4	Iole propinqua	1	2018-07-10
Forest No.4	Chalcoparia singalensis	1	2018-07-10
Forest No.4	Alcippe poioicephala	3	2018-07-10
Forest No.4	Trichastoma tickelli	1	2018-07-10
Forest No.4	Psilopogon asiaticus	1	2018-07-10
Forest No.4	Trichastoma tickelli	1	2018-07-10
Forest No.4	Dicaeum concolor	1	2018-07-10
Forest No.4	Iole propinqua	2	2018-07-10
Forest No.4	Mixornis gularis	1	2018-07-10
Forest No.4	Aethopyga siparaja	1	2018-07-10
Forest No.4	Pomatorhinus ruficollis	1	2018-07-10
Forest No.4	Pomatorhinus ruficollis	1	2018-07-10
Forest No.4	Orthotomus atrogularis	1	2018-07-10
Forest No.4	Iole propinqua	1	2018-07-10
Forest No.4	Aegithina lafresnayei	1	2018-07-10
Forest No.4	Pellorneum ruficeps	1	2018-07-10
Forest No.4	Mixornis gularis	2	2018-07-10
Forest No.4	Chloropsis hardwickii	4	2018-11-25
Forest No.4	Rhipidura albicollis	1	2018-11-25
Forest No.4	Phylloscopus trochiloides	6	2018-11-25
Forest No.4	Phylloscopus inornatus	5	2018-11-25
Forest No.4	Culicicapa ceylonensis	2	2018-11-25
Forest No.4	Pericrocotus flammeus	4	2018-11-25
Forest No.4	Picumnus innominatus	1	2018-11-25
Forest No.4	Alophoixus pallidus	5	2018-11-25
Forest No.4	Hemixos flavala	3	2018-11-25
Forest No.4	Ixos mcclellandii	2	2018-11-25
Forest No.4	Hypothymis azurea	3	2018-11-25
Forest No.4	Mixornis gularis	4	2018-11-25
Forest No.4	Alcippe poioicephala	3	2018-11-25
Forest No.4	Orthotomus atrogularis	2	2018-11-25
Forest No.4	Phaenicophaeus tristis	1	2018-11-25
Forest No.4	Turdus dissimilis	1	2018-11-25
Forest No.4	Oriolus traillii	1	2018-11-25
Forest No.4	Rhipidura albicollis	1	2018-11-25
Forest No.4	Psarisomus dalhousiae	1	2018-11-25
Forest No.4	Psarisomus dalhousiae	1	2018-11-25
Forest No.4	Aegithina lafresnayei	2	2018-11-25
Forest No.4	Seicercus tephrocephalus	3	2018-11-25
Forest No.4	Phylloscopus inornatus	2	2018-11-25
Forest No.4	Dicrurus aeneus	2	2018-11-25
Forest No.4	Phylloscopus inornatus	1	2018-11-25
Forest No.4	Pycnonotus melanicterus	2	2018-11-25
Forest No.4	Phylloscopus inornatus	1	2018-11-25
Forest No.4	Pericrocotus roseus	4	2018-11-25
Forest No.4	Phylloscopus borealis	1	2018-11-25
Forest No.4	Pteruthius aeralatus	2	2018-11-25
Forest No.4	Culicicapa ceylonensis	2	2018-11-25
Forest No.4	Psilopogon virens	1	2018-11-25
Forest No.4	Hemixos flavala	1	2018-11-25
Forest No.4	Mixornis gularis	1	2018-11-25
Forest No.4	Zosterops palpebrosus	2	2018-11-25
Forest No.4	Mixornis gularis	3	2018-11-25
Forest No.4	Trichastoma tickelli	1	2018-11-25
Forest No.4	Aethopyga siparaja	1	2018-11-25
Forest No.4	Pericrocotus solaris	4	2018-11-25
Forest No.4	Phylloscopus inornatus	1	2018-11-25
Forest No.4	Zosterops palpebrosus	3	2018-11-25
Paddy No.1	Anthus rufulus	2	2020-04-29
Paddy No.1	Cisticola juncidis	1	2020-04-29
Paddy No.1	Bubulcus ibis	21	2020-04-29
Paddy No.1	Cisticola juncidis	2	2020-04-29
Paddy No.1	Anastomus oscitans	21	2020-04-29
Paddy No.1	Anastomus oscitans	2	2020-04-29
Paddy No.1	Bubulcus ibis	1	2020-04-29
Paddy No.1	Anastomus oscitans	15	2020-04-29
Paddy No.1	Cisticola juncidis	1	2020-04-29
Paddy No.1	Passer montanus	5	2020-04-29
Paddy No.1	Prinia hodgsonii	1	2020-04-29
Paddy No.1	Orthotomus sutorius	2	2020-04-29
Paddy No.1	Mixornis gularis	1	2020-04-29
Paddy No.1	Cecropis striolata	5	2020-04-29
Paddy No.1	Hirundo rustica	2	2020-07-30
Paddy No.1	Cisticola juncidis	3	2020-07-30
Paddy No.1	Anastomus oscitans	30	2020-07-30
Paddy No.1	Bubulcus ibis	20	2020-07-30
Paddy No.1	Egretta garzetta	5	2020-07-30
Paddy No.1	Ardea intermedia	3	2020-07-30
Paddy No.1	Cisticola juncidis	3	2020-07-30
Paddy No.1	Bubulcus ibis	10	2020-07-30
Paddy No.1	Passer montanus	1	2020-07-30
Paddy No.1	Zapornia fusca	1	2020-07-30
Paddy No.1	Amaurornis phoenicurus	1	2020-07-30
Paddy No.1	Zapornia fusca	4	2020-07-30
Paddy No.1	Anastomus oscitans	200	2020-07-30
Paddy No.1	Bubulcus ibis	25	2020-07-30
Paddy No.1	Zapornia fusca	3	2020-07-30
Paddy No.1	Cisticola juncidis	4	2020-07-30
Paddy No.1	Bubulcus ibis	5	2020-07-30
Paddy No.1	Zapornia fusca	2	2020-07-30
Paddy No.1	Cisticola juncidis	1	2020-07-30
Paddy No.1	Lonchura punctulata	3	2020-07-30
Paddy No.1	Zapornia fusca	1	2020-07-30
Paddy No.1	Cecropis striolata	2	2020-07-30
Paddy No.1	Cisticola juncidis	2	2020-07-30
Paddy No.2	Prinia hodgsonii	1	2020-05-01
Paddy No.2	Lonchura punctulata	30	2020-05-01
Paddy No.2	Cisticola juncidis	1	2020-05-01
Paddy No.2	Cisticola juncidis	2	2020-05-01
Paddy No.2	Amaurornis phoenicurus	1	2020-05-01
Paddy No.2	Bubulcus ibis	7	2020-05-01
Paddy No.2	Amandava amandava	10	2020-05-01
Paddy No.2	Cisticola juncidis	2	2020-05-01
Paddy No.2	Zapornia fusca	2	2020-05-01
Paddy No.2	Zapornia fusca	1	2020-05-01
Paddy No.2	Gallinula chloropus	1	2020-05-01
Paddy No.2	Zapornia fusca	1	2020-05-01
Paddy No.2	Cisticola juncidis	2	2020-05-01
Paddy No.2	Cisticola juncidis	2	2020-05-01
Paddy No.2	Prinia flaviventris	1	2020-05-01
Paddy No.2	Zapornia fusca	1	2020-05-01
Paddy No.2	Lonchura punctulata	9	2020-05-01
Paddy No.2	Lanius cristatus	1	2020-05-01
Paddy No.2	Prinia flaviventris	2	2020-05-01
Paddy No.2	Emberiza fucata	1	2020-05-01
Paddy No.2	Phylloscopus fuscatus	2	2020-05-01
Paddy No.2	Cisticola juncidis	5	2020-05-01
Paddy No.2	Zapornia fusca	4	2020-05-01
Paddy No.2	Elanus caeruleus	1	2020-05-01
Paddy No.2	Cisticola juncidis	2	2020-05-01
Paddy No.2	Cisticola juncidis	1	2020-05-01
Paddy No.2	Cisticola juncidis	1	2020-05-01
Paddy No.2	Cisticola juncidis	2	2020-05-01
Paddy No.2	Saxicola caprata	1	2020-05-01
Paddy No.2	Cisticola juncidis	2	2020-08-05
Paddy No.2	Centropus sinensis	1	2020-08-05
Paddy No.2	Rostratula benghalensis	1	2020-08-05
Paddy No.2	Zapornia fusca	1	2020-08-05
Paddy No.2	Lonchura punctulata	1	2020-08-05
Paddy No.2	Vanellus indicus	1	2020-08-05
Paddy No.2	Anthus rufulus	1	2020-08-05
Paddy No.2	Anastomus oscitans	6	2020-08-05
Paddy No.2	Egretta garzetta	1	2020-08-05
Paddy No.2	Cisticola juncidis	1	2020-08-05
Paddy No.2	Bubulcus ibis	2	2020-08-05
Paddy No.2	Lonchura punctulata	7	2020-08-05
Paddy No.2	Hirundo rustica	2	2020-08-05
Paddy No.2	Cisticola juncidis	4	2020-08-05
Paddy No.2	Anastomus oscitans	2	2020-08-05
Paddy No.2	Bubulcus ibis	1	2020-08-05
Paddy No.2	Passer montanus	40	2020-08-05
Paddy No.2	Anastomus oscitans	1	2020-08-05
Paddy No.2	Hirundo rustica	1	2020-08-05
Paddy No.2	Bubulcus ibis	3	2020-08-05
Paddy No.2	Cisticola juncidis	2	2020-08-05
Paddy No.2	Ardea intermedia	2	2020-08-05
Paddy No.2	Ixobrychus cinnamomeus	2	2020-08-05
Paddy No.2	Zapornia fusca	2	2020-08-05
Paddy No.2	Bubulcus ibis	22	2020-08-05
Paddy No.2	Anastomus oscitans	5	2020-08-05
Paddy No.2	Cisticola juncidis	3	2020-08-05
Paddy No.2	Lonchura punctulata	4	2020-08-05
Paddy No.2	Ixobrychus cinnamomeus	1	2020-08-05
Paddy No.2	Ardea intermedia	3	2020-08-05
Paddy No.2	Prinia hodgsonii	2	2020-08-05
Paddy No.2	Anastomus oscitans	1	2020-08-05
Paddy No.2	Cisticola juncidis	1	2020-08-05
Paddy No.2	Lonchura punctulata	3	2020-08-05
Paddy No.2	Lonchura punctulata	10	2020-08-05
Paddy No.2	Anastomus oscitans	20	2020-08-05
Paddy No.2	Prinia hodgsonii	1	2020-08-05
Paddy No.2	Elanus caeruleus	1	2020-08-05
Paddy No.2	Charadrius dubius	10	2020-08-05
Paddy No.2	Cisticola juncidis	4	2020-08-05
Paddy No.2	Apus nipalensis	1	2020-08-05
Paddy No.2	Ardea intermedia	2	2020-08-05
Paddy No.2	Bubulcus ibis	2	2020-08-05
Paddy No.2	Bubulcus ibis	20	2020-08-05
Paddy No.2	Ardea intermedia	2	2020-08-05
Paddy No.2	Ixobrychus cinnamomeus	1	2020-08-05
Paddy No.2	Cisticola juncidis	2	2020-08-05
Paddy No.2	Cisticola juncidis	4	2020-08-05
Paddy No.2	Lonchura punctulata	8	2020-08-05
Paddy No.3	Egretta garzetta	11	2020-05-01
Paddy No.3	Anastomus oscitans	1	2020-05-01
Paddy No.3	Bubulcus ibis	2	2020-05-01
Paddy No.3	Passer montanus	5	2020-05-01
Paddy No.3	Cisticola juncidis	1	2020-05-01
Paddy No.3	Passer montanus	20	2020-05-01
Paddy No.3	Motacilla tschutschensis	3	2020-05-01
Paddy No.3	Emberiza aureola	2	2020-05-01
Paddy No.3	Cisticola juncidis	3	2020-05-01
Paddy No.3	Anastomus oscitans	11	2020-05-01
Paddy No.3	Anastomus oscitans	20	2020-05-01
Paddy No.3	Elanus caeruleus	1	2020-05-01
Paddy No.3	Cisticola juncidis	5	2020-05-01
Paddy No.3	Anastomus oscitans	161	2020-05-01
Paddy No.3	Plegadis falcinellus	1	2020-05-01
Paddy No.3	Bubulcus ibis	200	2020-05-01
Paddy No.3	Cisticola juncidis	4	2020-05-01
Paddy No.3	Anastomus oscitans	18	2020-05-01
Paddy No.3	Anastomus oscitans	15	2020-05-01
Paddy No.3	Anastomus oscitans	27	2020-05-01
Paddy No.3	Cisticola juncidis	4	2020-05-01
Paddy No.3	Tringa glareola	2	2020-05-01
Paddy No.3	Cisticola juncidis	1	2020-05-01
Paddy No.3	Anthus rufulus	3	2020-05-01
Paddy No.3	Amandava amandava	25	2020-05-01
Paddy No.3	Larvivora cyane	1	2020-05-01
Paddy No.3	Tringa glareola	2	2020-05-01
Paddy No.3	Amandava amandava	30	2020-05-01
Paddy No.3	Cisticola juncidis	5	2020-05-01
Paddy No.3	Prinia inornata	3	2020-05-01
Paddy No.3	Bubulcus ibis	3	2020-05-01
Paddy No.3	Lonchura punctulata	2	2020-05-01
Paddy No.3	Cisticola juncidis	3	2020-05-01
Paddy No.3	Cisticola juncidis	2	2020-05-01
Paddy No.3	Ardea purpurea	1	2020-05-01
Paddy No.3	Cisticola juncidis	4	2020-05-01
Paddy No.3	Anastomus oscitans	2	2020-05-01
Paddy No.3	Cisticola juncidis	3	2020-05-01
Paddy No.3	Prinia inornata	1	2020-05-01
Paddy No.3	Cisticola juncidis	4	2020-08-02
Paddy No.3	Lonchura punctulata	2	2020-08-02
Paddy No.3	Gallinula chloropus	1	2020-08-02
Paddy No.3	Zapornia fusca	1	2020-08-02
Paddy No.3	Cisticola juncidis	3	2020-08-02
Paddy No.3	Cisticola juncidis	5	2020-08-02
Paddy No.3	Zapornia fusca	2	2020-08-02
Paddy No.3	Anastomus oscitans	3	2020-08-02
Paddy No.3	Bubulcus ibis	2	2020-08-02
Paddy No.3	Cisticola juncidis	2	2020-08-02
Paddy No.3	Ardea intermedia	2	2020-08-02
Paddy No.3	Gallinula chloropus	7	2020-08-02
Paddy No.3	Ixobrychus cinnamomeus	1	2020-08-02
Paddy No.3	Cisticola juncidis	2	2020-08-02
Paddy No.3	Bubulcus ibis	6	2020-08-02
Paddy No.3	Rostratula benghalensis	1	2020-08-02
Paddy No.3	Gallinula chloropus	1	2020-08-02
Paddy No.3	Hirundo rustica	2	2020-08-02
Paddy No.3	Cisticola juncidis	3	2020-08-02
Paddy No.3	Lonchura punctulata	3	2020-08-02
Paddy No.3	Cisticola juncidis	5	2020-08-02
Paddy No.3	Charadrius dubius	10	2020-08-02
Paddy No.3	Rostratula benghalensis	1	2020-08-02
Paddy No.3	Bubulcus ibis	18	2020-08-02
Paddy No.3	Rostratula benghalensis	2	2020-08-02
Paddy No.3	Gallinula chloropus	2	2020-08-02
Paddy No.3	Bubulcus ibis	30	2020-08-02
Paddy No.3	Cisticola juncidis	4	2020-08-02
Paddy No.3	Elanus caeruleus	2	2020-08-02
Paddy No.3	Bubulcus ibis	16	2020-08-02
Paddy No.3	Zapornia fusca	1	2020-08-02
Paddy No.3	Ixobrychus cinnamomeus	1	2020-08-02
Paddy No.3	Rostratula benghalensis	2	2020-08-02
Paddy No.3	Cisticola juncidis	3	2020-08-02
Paddy No.3	Tringa glareola	1	2020-08-02
Paddy No.3	Rostratula benghalensis	2	2020-08-02
Paddy No.3	Gallinula chloropus	2	2020-08-02
Paddy No.3	Rostratula benghalensis	1	2020-08-02
Paddy No.4	Prinia hodgsonii	5	2021-10-19
Paddy No.4	Copsychus saularis	1	2021-10-19
Paddy No.4	Lanius schach	1	2021-10-19
Paddy No.4	Lonchura punctulata	15	2021-10-19
Paddy No.4	Circus spilonotus	1	2021-10-19
Paddy No.4	Falco tinnunculus	1	2021-10-19
Paddy No.4	Passer montanus	3	2021-10-19
Paddy No.4	Lonchura punctulata	20	2021-10-19
Paddy No.4	Centropus sinensis	1	2021-10-19
Paddy No.4	Phylloscopus fuscatus	1	2021-10-19
Paddy No.4	Lanius schach	1	2021-10-19
Paddy No.4	Corvus macrorhynchos	3	2021-10-19
Paddy No.4	Halcyon smyrnensis	1	2021-10-19
Paddy No.4	Elanus caeruleus	1	2021-10-19
Paddy No.4	Circus melanoleucos	2	2021-10-19
Paddy No.4	Circus spilonotus	1	2021-10-19
Paddy No.4	Centropus bengalensis	1	2021-10-19
Paddy No.4	Centropus sinensis	1	2021-10-19
Paddy No.4	Streptopelia tranquebarica	2	2021-10-19
Paddy No.4	Streptopelia chinensis	1	2021-10-19
Paddy No.4	Saxicola maurus	2	2021-10-19
Paddy No.4	Egretta garzetta	10	2021-10-19
Paddy No.4	Rostratula benghalensis	1	2021-10-19
Paddy No.4	Ardeola bacchus	2	2021-10-19
Paddy No.4	Copsychus saularis	1	2021-10-19
Paddy No.4	Dicrurus macrocercus	1	2021-10-19
Paddy No.4	Egretta garzetta	30	2021-10-19
Paddy No.4	Elanus caeruleus	1	2021-10-19
Paddy No.4	Vanellus cinereus	5	2021-10-19
Paddy No.4	Tringa ochropus	2	2021-10-19
Paddy No.4	Ardeola bacchus	1	2021-10-19
Paddy No.4	Elanus caeruleus	1	2021-10-19
Paddy No.4	Ardeola bacchus	2	2021-10-19
Paddy No.4	Pycnonotus aurigaster	8	2021-10-19
Paddy No.4	Circus spilonotus	1	2021-10-19
Paddy No.4	Lewinia striata	1	2021-10-19
Paddy No.4	Bubulcus ibis	20	2021-10-19
Paddy No.4	Halcyon smyrnensis	1	2021-10-19
Paddy No.4	Saxicola maurus	1	2021-10-19
Paddy No.4	Falco tinnunculus	1	2021-10-19
Paddy No.4	Falco subbuteo	1	2021-10-19
Paddy No.4	Circus cyaneus	2	2021-10-19
Paddy No.4	Cisticola juncidis	3	2020-05-02
Paddy No.4	Lonchura punctulata	10	2020-05-02
Paddy No.4	Passer montanus	7	2020-05-02
Paddy No.4	Cisticola juncidis	5	2020-05-02
Paddy No.4	Prinia inornata	1	2020-05-02
Paddy No.4	Hirundo rustica	7	2020-05-02
Paddy No.4	Cisticola juncidis	1	2020-05-02
Paddy No.4	Passer montanus	7	2020-05-02
Paddy No.4	Cisticola juncidis	1	2020-05-02
Paddy No.4	Prinia inornata	1	2020-05-02
Paddy No.4	Cisticola juncidis	3	2020-05-02
Paddy No.4	Anastomus oscitans	1	2020-05-02
Paddy No.4	Amandava amandava	10	2020-05-02
Paddy No.4	Prinia inornata	2	2020-05-02
Paddy No.4	Cisticola juncidis	3	2020-05-02
Paddy No.4	Zapornia fusca	3	2020-05-02
Paddy No.4	Amandava amandava	30	2020-05-02
Paddy No.4	Centropus sinensis	1	2020-05-02
Paddy No.4	Lonchura punctulata	8	2020-05-02
Paddy No.4	Saxicola maurus	1	2020-05-02
Paddy No.4	Cisticola juncidis	5	2020-05-02
Paddy No.4	Prinia inornata	5	2020-05-02
Paddy No.4	Lonchura punctulata	3	2020-05-02
